# Supplementary material for: Identification and Genome Characterization of a Novel Virus within the Genus Totivirus from Chinese Bayberry (Myrica rubra)
Source: Viruses. 2024 Feb 12;16(2):283. doi: 10.3390/v16020283 (PMC10893191; doi:10.3390/v16020283)
Supplement: Supplementary file 1 [file viruses-16-00283-s001.zip]

Archive with 2 entries (2 files):
- MRaTV1.fasta
- Supplementary Table 1.Primers.pdf
