# Supplementary material for: Identification and Genome Characterization of a Novel Virus within the Genus Totivirus from Chinese Bayberry (Myrica rubra)
Source: Viruses. 2024 Feb 12;16(2):283. doi: 10.3390/v16020283 (PMC10893191; doi:10.3390/v16020283)
Supplement: Supplementary file 1 [file viruses-16-00283-s001.zip › MRaTV1.fasta]

>Morella rubra associated totivirus 1
GACGACAAGCCAAACACCACAACATACCTCAACGCATCACTTAAAGTGTTTGACCAGCAG
TGCACACAACTTCGCCATTACAGCATGAACCAGGCGATGACCCCACTAGGACTGTTAGAG
ACATGCATACAGGGAGGGGCCGCGTCGCTAGATGGGCTGACCAGGCAATATATCACACCG
GAGGGCACTGCCAACCTCACCATTATTGCCGATGAACTGAAGCGGTCAGCAGGGATGCAG
ACGGCCCGAATATCAGCGCACGTTGCTAAGATGCAGAGATGGGACTGGGCCGACAATCAC
GTAGCTCTGTTGGTAAACATGTTGCGCTACACGATGCTGGCCCGAGTGCAGGAGGAAACA
CTCAATCTGTCTGGGGCACTGGGGACATATAACGACGGGCACCTGACACTAGATATGGAC
CAGTGGTGGCCCAAGAACTACCCGCAAGTAGCCAAGACATGGTTTTGGCCCGGGGGTGAC
AACAGCGATAACTACCCATCGTATTTGAGGCTGACAGAATCTACACCAGCGACCGAAGAC
TCAGCGGTTGACCTGAGAGGGTTGACTGAAGCCCAAGCTAGGTTTGTGCTACTAATGCTG
GGGAAATGGGAGCGGGGGTCGAGGTTCAGATTGGACTTTGACTTACCGATGTTGACCGAG
ACCGTCTACTATAGGTCTTCGGCCAACATTGGGAACGTAGATGAATGGCTAGTTACGAAG
AAGGCGAAGGAGAAGGGTGGAGGAGAAAAGCCACCGGACATGCTGACATGGAACGAAGCC
TGGTCAGCGCTGAGGGCATACGTCTCACAAAACAGGCTATACGATCATTTCTCCACTGCG
CTTTACTTGGTGACCGCCACCGCATACCAGTTTGTACCAGCAACAGCTGAAGCAACCTAC
TGGCTATCAGTGAGGTGGAAAATGTCCATCCCACAATTCAGGTCAGTAAGGGGGAGATAC
GAATTTTTAAACGAAGGAGAGGCGGCGTTAGTTAGCCACAGAGCACTATCCGAGTGGGGG
TACATTAATGGTAAGTTAGAAAAAGTCAATCTGATGGCACTCGTATTCGCACAGGCAATA
CAGACAGGATGTGCCGTACGGTCGACGAGGCATGGGCTCGAAGACGACCCTAAAGATCTG
TACAACACAGAGATGGACTTCTACCACGCGAGTCAAATGGTATCGGCCGCAGCAGCCGAG
GCAGTAAGAGGGGATGTGCCACTGCCCGGAATGGTAGGGGCACATATCATAATCGAGGAG
AGATTCGATGAGTATCAGGAGGGCAGGTGGGTCAAGACGGACGAAGAGGACGATAGTGAC
CTCGATGGGTACGACACGAAGGTGGAGACCGAAGAGGTGACAGAGGATCAGACTGACTAC
CTCTACCCAGTGCCCGGCGAGGAGGATGAAGACGAGGAGCAGTATGAAAAAGACCTTAAA
TTCATTGAGGCGATGGTGGCAGCTGCTGAGCTGAAGACAAGACTACTGCCAGATATAGAG
CTGACACAGGATGAAGTGATGGCGAGGCAGGGTAGGCTAAAGAAAGTTAAAAAGAGCAGC
AGGGGTAGGAAGGTAGTGTGGATAAGAGTGCCCTGTATGCCGATGGCTGGAGTACCGACG
CTCATTATGCCACTAGACTGTTTTCCTTACAATAACCCATTGACATTAAAGGGGATGGTT
GATGACAAGATAGGCAAGCTAGACAGGAGAGGCTATAGGCTGAAGGTCAAGGATGCGTGG
AACATCGCAAACTTGATGCGCGTATGTGGGTACGACGCAGAGACAGATGTAAAGGGACAG
ACGGCGGGGCCGAGTGAGTACTTCGCACCAAATGTGGCAAATATGGTTTGGCCCCATACT
AATGAAACTGACGACCAGGATGACGATATAGTAATATCGGGGCAGGAGAGGAGAGCTAAC
TTCTTTATCGAACTGCCTCCTGTGCACAGTAGGTTCTTCAGGGGCGAAAAGATAGAATAC
TGGGTTAAGATACAATCTCGGGGAACTGCGCCGGGAGTAGGTATTGACAAGCACATGATA
ACTGACTTTGGTGGCATGGTAGCGTTAAAGACGCAGATGACTGTGACCTATAATGCGCCA
GACAGCATAACACGGTTAAGAGGATACATATCGAGGAACGAGTCGGGTTTTCAGTTTGCA
AAAAGTGTTCAGGCTGGCGTAATCCCTCAGATGACGGTGGGAGAAGGTGTCAGCATTGCG
GGGCCGCAGGATTAAAGTGGTGGCAGCAGGCACTCGATGCCTATGACGCCGATGAAGTGG
TGCTTTTGAACGTGGCACCAGCGGAGGCGGTAAGGAGACGTTCAGCACCAGAAAAAGGGG
AAGGTGGCCCGGACAGCAGGAGAAAGGAACCACTAAGTATGAGAAACATCCCAGTCTGGT
GCAGTATAAGGGGGACGAACATCACAATCTGCGCAAGAGAAGAAGCAGATTACGTACTTG
GACACATTTCGTACGAAAACAGGACGGGAGTGTCAGGTTGGGGAATATGTAGAGTAGGCA
GAATGAATTTCCCTGCGAAGGTTGTTCAGTGTGGTGATATCTGGCTGTACTACGTGAGTA
CCAAGGTGGAAGCACAACTACTACCCCCAGAGGTAAGGAGAGCTATATCGTCGGCGTACT
CGATGGTTGACGGCTATGACTACGGAGAGATGACAGGAGCGAGATTTTTGAGGAGACATT
TTGAGGTTGACCGAAAGGAGATAGCACATCACCGCATCGGAGAGGGACCGAGAGAAGGAG
AATTCCCAAGGGCCTCAGTCACTTCTGAGCACCACACGCACTACAGGCCAGAAGAGGTGT
GGGAAGTAGCGAGAAAGTATAAGGTGGTGATGCGTGCCGTCAGCCTAGTGTTCGAGAAGT
TGAAGGGTGTAGAAGGTATGACGGAGGCAGCAGCGGCCACATTCATGATGTTTGTACTGT
TTGCGAGGCCGCAGGTAGCTTACCTTCTTGCCACCTCACGGAGAGTGTGGAAAGCTAAAG
ACATCGGGCAGCTGGCCAAGGTGTTGAAGGAAGTGAGCACGCCGCTCAAAAGCATGCAGT
CCAGCGAACTATGTGATATGACGCAATTATTCGAACTGCAGACACTAGTAAACAGAGGAA
TAGGAAAGGTGAACTGGAACGAGGAAAAGCAAGACAGAACAAACCCAGACGCTGTACAGG
TTGACCACGAAAGGGTGTTCAAGGAGGCGATAGACATATTCAGGATGGGCAGCGACATGG
GATTCAAATATCCGACCATGGACCTCAATAAGTACGTGAAAAGCAGGTGGGAATGGGTGC
CAACGGGGAGCGTTCACTCGCAACACCAAGAGGACAGACCATACATCAAGAAGGAATACA
GGCACAGGACCAAGTTCGTGACACTCAATATGATGGGGAAACACCACATCAAAGAAATGT
TTAGCAGACCCCCAGAGATACACGCCTGGGCGAGCGTAAAGTATGAGTGGGCCAAGCAGA
GGGCAATATACGGTGTGGACCTAACAAGCTCGGTGATAACGAACCTGGCAATGTATAGGT
GCGAAGAAGTATTCAAGCACAGATTCCCAGTGGGTGAAGCGGCGGAGGCAAGAAAGGTTC
ACAAGAGGCTGACGATGATGCTCGACGGCAATGAGTCAATGTGCTATGACTTCGACAACT
TCAACGCGCAACACTCGACGTCGTCGATGCAGGCAGTGCTCATGGCGTATTACGAGGTAT
TTGGGGGTGATATGACCAAGGAGCAACAGCAGGCGATGGAGTGGACGATAGCTAGTGTGG
CGAGAACGACCGTGCATAATAACGAAGAACAGCGTGAGGAGACGTACAGACCTAACGGGA
CACTACTGTCAGGGTGGAGACTAACAACGTTCATCAACACAGCCTTGAACTACATCTACT
TCAAGATTTCAGGAGCACTAGACGTACGGGGGGTGAAGGACTCAGTACACAACGGTGATG
ATGTATTACTAGCTGTGAGGGATATACATTCAGCGACACGAGTGCATAAGTTGATGTCAG
ACATTAACGCACGCGCACAGGCAACCAAATGCAACGTGTTCTCAGTAGGGGAATTTCTGA
GGGTAGAACATAAGGTTAGCCCTGAAGAAGGGTTAGGAGCTCAATATCTAGCACGAGCGG
CGGCAACGATGACCCACTCGAGAGTAGAAAGCCAGGCACCCATAAGGCTAACGGACGCAG
TCAAGGCGACGGTTACGAGGGCTGAAGAAATAGCGGCTAGAGCACTAGAAGGAGGAGAGA
TAGCCAAGGACCTAATGGACATAGCGCTGAAGAGGCTGGCCGAAATATTCGGGGTGGAGC
ATAGGGACGTATGCAAGATAGCGAAGTCGCACATACTCGTGGGTGGAGCAATAGCTGCTG
AGACAGGAGACATAGACATGTTGATCTCGGAGGAAATAGAGAAAGAAAGAGAGCCAGCCG
ACGAAGAAAGGAGAGAGGAGTTAGCCAGGCCAGAAGAACTGATGCCAGGGATATTCGATT
ATGCAGAGTGCTGGAAGAGCAGTATGGCGAATATATGCCAAGGGAGAGAATAATCAAGAG
AGTCTTGGACGCAACGACCAGGCAACTGACGGTGACGCGCAGAACGCGGCTGTCGCTCCT
GGATGTTGGGTCAGAGATTAAGTATAAATACGGAAGGACACTGTTCAGGATGTACAGGGG
GCTGATCAGTGTGCCGTATGTGGA
